# Supplementary material for: Adrenergic receptor signaling regulates the CD40-receptor mediated anti-tumor immunity
Source: Front Immunol. 2023 Mar 15;14:1141712. doi: 10.3389/fimmu.2023.1141712 (PMC10050348; doi:10.3389/fimmu.2023.1141712)
Supplement: Supplementary Table 1 — Frequencies of immune cells analyzed in murine MOC2 tumor model treated with β2AR antagonist (Prop) and CD40 agonist (αCD40). [file Table_1.xlsx]

## Sheet: Sheet1
			Control	αCD40	Prop	Prop+αCD40
	CD3+	Mean	2.69	4.584	4.895	5.886
		SEM	0.9891	1.554	1.209	1.502
	CD8+	Mean	9.08	14.86	17.1	23.88
		SEM	2.03	0.8629	4.612	0.9222
	CD4+	Mean	34.14	21.46	24.85	27.38
		SEM	8.465	3.479	2.872	5.048
	CD4+ FOXP3+	Mean	40.9	34.9	41.75	36.88
		SEM	5.601	9.289	8.478	7.911
	CD8+ GZMB+	Mean	43.58	56.96	62.2	70.7
		SEM	13.3	9.096	6.353	12.89
	CD11c+	Mean	4.37	5.262	10.74	10.18
		SEM	1.15	1.254	1.993	1.762
	CD11c+ MHC-II+ CD40+	Mean	2.836	5.996	6.855	9.076
		SEM	1.089	1.704	0.8326	3.097
	CD11c+ MHC-II+ CD86+	Mean	10.54	12.86	16.05	16.17
		SEM	2.375	3.841	1.363	2.885
